# Supplementary material for: A comparison of the TempO-Seq and Affymetrix microarray platform using RTqPCR validation
Source: BMC Genomics. 2024 Jul 3;25:669. doi: 10.1186/s12864-024-10586-7 (PMC11223392; doi:10.1186/s12864-024-10586-7)
Supplement: Supplementary file 2 — Supplementary Material 2 [file 12864_2024_10586_MOESM2_ESM.xlsx]

## Sheet: default
SAMPLE_ID	ID	EXPOSURE	TABLE_ID	GROUP_ID	COMPOUND	DOSE_GROUP	REPLICATE	RNA Amount [ng]	No of reads	EXPOSURE_PLATE	PLATE_ID	CELL_ID	EXP_ID
S_6_B1_1	6_B1_1	Air-liquid Interface	secondary amines_in vitro_ALI	secondary amines	Dimethylamine	Low dose (LD)	1	3442	4112123	Plate_1	A549-Sek-Amine-ALI	A549	BCL-SP0018
S_6_B1_2	6_B1_2	Air-liquid Interface	secondary amines_in vitro_ALI	secondary amines	Dimethylamine	Low dose (LD)	2	2675	4333618	Plate_1	A549-Sek-Amine-ALI	A549	BCL-SP0018
S_6_B1_3	6_B1_3	Air-liquid Interface	secondary amines_in vitro_ALI	secondary amines	Dimethylamine	Low dose (LD)	3	2947	4099094	Plate_1	A549-Sek-Amine-ALI	A549	BCL-SP0018
S_6_B5_1	6_B5_1	Air-liquid Interface	secondary amines_in vitro_ALI	secondary amines	Dimethylamine	Mid dose (MD)	1	3387	6993216	Plate_5	A549-Sek-Amine-ALI	A549	BCL-SP0018
S_6_B5_2	6_B5_2	Air-liquid Interface	secondary amines_in vitro_ALI	secondary amines	Dimethylamine	Mid dose (MD)	2	2731	7829667	Plate_5	A549-Sek-Amine-ALI	A549	BCL-SP0018
S_6_B5_3	6_B5_3	Air-liquid Interface	secondary amines_in vitro_ALI	secondary amines	Dimethylamine	Mid dose (MD)	3	1000	4435958	Plate_5	A549-Sek-Amine-ALI	A549	BCL-SP0018
S_6_B6_1	6_B6_1	Air-liquid Interface	secondary amines_in vitro_ALI	secondary amines	Dimethylamine	High dose (HD)	1	1234	5795725	Plate_6	A549-Sek-Amine-ALI	A549	BCL-SP0018
S_6_B6_2	6_B6_2	Air-liquid Interface	secondary amines_in vitro_ALI	secondary amines	Dimethylamine	High dose (HD)	2	1285	5510108	Plate_6	A549-Sek-Amine-ALI	A549	BCL-SP0018
S_6_B6_3	6_B6_3	Air-liquid Interface	secondary amines_in vitro_ALI	secondary amines	Dimethylamine	High dose (HD)	3	1344	5194834	Plate_6	A549-Sek-Amine-ALI	A549	BCL-SP0018
S_6_NEC1_1	6_NEC1_1	Air-liquid Interface	secondary amines_in vitro_ALI	secondary amines	Dimethylamine	Untreated (UT)	1	3993	7446779	Plate_1	A549-Sek-Amine-ALI	A549	BCL-SP0018
S_6_NEC5_1	6_NEC5_1	Air-liquid Interface	secondary amines_in vitro_ALI	secondary amines	Dimethylamine	Untreated (UT)	1	4656	7259368	Plate_5	A549-Sek-Amine-ALI	A549	BCL-SP0018
S_6_NEC6_1	6_NEC6_1	Air-liquid Interface	secondary amines_in vitro_ALI	secondary amines	Dimethylamine	Untreated (UT)	1	4229	7534937	Plate_6	A549-Sek-Amine-ALI	A549	BCL-SP0018
S_6_R1_1	6_R1_1	Air-liquid Interface	secondary amines_in vitro_ALI	secondary amines	Dimethylamine	Clean air (CA)	1	3426	6476703	Plate_1	A549-Sek-Amine-ALI	A549	BCL-SP0018
S_6_R5_1	6_R5_1	Air-liquid Interface	secondary amines_in vitro_ALI	secondary amines	Dimethylamine	Clean air (CA)	1	4184	6487041	Plate_5	A549-Sek-Amine-ALI	A549	BCL-SP0018
S_6_R6_1	6_R6_1	Air-liquid Interface	secondary amines_in vitro_ALI	secondary amines	Dimethylamine	Clean air (CA)	1	3341	7503470	Plate_6	A549-Sek-Amine-ALI	A549	BCL-SP0018
